# Supplementary material for: A Matrix-Assisted Laser Desorption/Ionization—Mass Spectrometry Assay for the Relative Quantitation of Antennary Fucosylated N-Glycans in Human Plasma
Source: Front Chem. 2020 Feb 28;8:138. doi: 10.3389/fchem.2020.00138 (PMC7059190; doi:10.3389/fchem.2020.00138)
Supplement: Supplementary file 2 [file Table_1.xlsx]

## Sheet: Table S1 - Calibrants lists
Supplementary Table S1. Lists of calibrants used in MassyTools for the calibration of the respective MALDI-TOF-MS or MALDI-FT-ICR-MS spectra of the (A) antennary fucose assay or (B) negative cotrol (fucosidase untreated TPNG). The highest intensity isotopic peak of an analyte was used as calibrant, which for for some analytes was the second isotope and is denoted in the table with an astreix (*).…
(A) Calibrants used for antennary fucose assay
MALDI FT-ICR-MS spectra			MALDI-TOF-MS spectra
Calibrant	m/z value		Calibrant	m/z value
H3N4	1339.48		H3N4	1339.48
H4N4	1501.53		H4N4	1501.53
H5N4	1663.58		H5N4	1663.58
H5N4E1	1982.71		H5N4E1	1982.71
H5N4E2	2301.83		H5N4E2	2301.83
H5N5E2i2	2505.92		H5N5E2i2	2505.92
H6N5E2A1*	2958.08		H6N5E2A1*	2958.08
H6N5F1E2A1*	3104.14		H6N5F1E2A1*	3104.14
H7N6Am2E2*	3613.33		H7N6Am2E2*	3613.33
(B) Calibrants used for negative control (fucosidase untreated)
MALDI-FT-ICR-MS spectra			MALDI-TOF-MS spectra
Calibrant	m/z value		Calibrant	m/z value
H3N4F1	1485.53		H5N2	1257.42
H4N4F1	1647.59		H3N4F1	1485.53
H5N4F1	1809.64		H4N4F1	1647.59
H5N4E1	1982.71		H5N4F1	1809.64
H5N4E2	2301.83		H5N4E1	1982.71
H5N5F1E2*	2651.98		H5N4E2	2301.83
H6N5E2A1*	2958.08		H5N5F1E2*	2651.98
H6N5F1E2A1*	3104.14		H6N5E2A1*	2958.08
H7N6Am2E2*	3613.33		H6N5F1E2A1*	3104.14
			H7N6Am2E2*	3613.33

## Sheet: Table S2 - Analyte lists
Supplementary Table S2. Lists of glycan analytes used in Massy tools for data extraction from the MALDI-TOF-MS or MALDI-FT-ICR-MS spectra of the (A) antennary fucose assay or (B) negative cotrol (fucosidase untreated TPNG). H = hexose, N = N-acetylhexosamine, F = deoxyhexose (fucose), Am = amidated N-acetylneuraminic acid (α2,3-linked), E = ethyl esterified N-acetylneuraminic acid (α2,6-linked).
(A) Antennary fucose assay								(B) Negative control (fucosidase untreated)
Glycan analyte extraction list for MALDI-FT-ICR-MS				Glycan analyte extraction list for MALDI-TOF-MS				Glycan analyte extraction list for MALDI-FT-ICR-MS				Glycan analyte extraction list for MALDI-TOF-MS
Composition	m/z window for extraction	Monoisotopic mass		Composition	m/z window for extraction	Monoisotopic mass		Composition	m/z window for extraction	Monoisotopic mass		Composition	m/z window for extraction	Monoisotopic mass
H3N3	0.1	1136.4		H5N2	0.45	1257.42		H5N2	0.1	1257.42		H5N2	0.45	1257.42
H5N2	0.1	1257.42		H3N4	0.45	1339.48		H3N3F1	0.1	1282.45		H3N4	0.45	1339.48
H4N3	0.1	1298.45		H6N2	0.45	1419.48		H4N3	0.1	1298.45		H6N2	0.45	1419.48
H3N4	0.01	1339.48		H3N3E1	0.45	1455.52		H3N4	0.01	1339.48		H3N3E1	0.45	1455.52
H4N3Ac1	0.01	1340.46		H5N3	0.45	1460.5		H4N3Ac1	0.01	1340.46		H5N3	0.45	1460.5
H3N4Ac1	0.1	1381.49		H4N4	0.45	1501.53		H3N4Ac1	0.1	1381.49		H3N4F1	0.45	1485.53
H6N2	0.1	1419.48		H3N5	0.45	1542.56		H6N2	0.1	1419.48		H4N4	0.45	1501.53
H3N3E1	0.1	1455.52		H7N2	0.45	1581.53		H3N3Am1	0.1	1426.51		H3N5	0.45	1542.56
H5N3	0.1	1460.5		H4N3Am1	0.45	1588.56		H4N3F1	0.1	1444.51		H7N2	0.45	1581.53
H4N4	0.1	1501.53		H4N3E1	0.45	1617.58		H3N3E1	0.1	1455.52		H4N3Am1	0.45	1588.56
H3N5	0.1	1542.56		H6N3	0.45	1622.55		H5N3	0.1	1460.5		H3N3F1E1	0.45	1601.58
H7N2	0.1	1581.53		H5N4	0.45	1663.58		H2N4Am1	0.1	1467.53		H5N3F1	0.45	1606.56
H4N3Am1	0.1	1588.56		H4N5	0.45	1704.61		H3N4F1	0.1	1485.53		H4N3E1	0.45	1617.58
H4N3E1	0.1	1617.58		H8N2	0.45	1743.58		H4N4	0.1	1501.53		H6N3	0.45	1622.55
H6N3	0.1	1622.55		H5N3Am1	0.45	1750.61		H3N5	0.1	1542.56		H3N4Am1	0.45	1629.59
H5N4	0.1	1663.58		H5N3E1	0.45	1779.63		H4N4Ac1	0.015	1543.54		H4N4F1	0.45	1647.59
H3N4E1Ac1	0.1	1700.61		H4N4E1	0.45	1820.66		H7N2	0.1	1581.53		H5N4	0.45	1663.58
H4N5	0.1	1704.61		H5N5	0.45	1866.66		H4N3Am1	0.1	1588.56		H3N5F1	0.45	1688.61
H3N3F2Am1	0.05	1718.62		H9N2	0.45	1905.63		H5N3F1	0.1	1606.56		H4N5	0.45	1704.61
H8N2	0.1	1743.58		H6N3E1	0.45	1941.68		H4N3E1	0.1	1617.58		H8N2	0.45	1743.58
H5N3Am1	0.1	1750.61		H5N4Am1	0.45	1953.69		H6N3	0.1	1622.55		H5N3Am1	0.45	1750.61
H5N3E1	0.1	1779.63		H5N4E1	0.45	1982.71		H3N4Am1	0.1	1629.59		H4N3F1E1	0.45	1763.63
H4N4Am1	0.1	1791.64		H5N5F1	0.45	2012.72		H4N4F1	0.1	1647.59		H5N3E1	0.45	1779.63
H5N4F1	0.1	1809.64		H4N5E1	0.45	2023.73		H5N4	0.1	1663.58		H4N4Am1	0.45	1791.64
H4N4E1	0.1	1820.66		H10N2	0.45	2067.69		H3N5F1	0.1	1688.61		H5N4F1	0.45	1809.64
H5N5	0.1	1866.66		H5N4F1E1	0.45	2128.77		H3N4E1Ac1	0.1	1700.61		H4N4E1	0.45	1820.66
H9N2	0.1	1905.63		H5N5E1	0.45	2185.79		H4N5	0.1	1704.61		H4N5F1	0.45	1850.67
H6N3Am1	0.1	1912.67		H5N5E1Ac1	0.45	2227.8		H4N3F1Am1	0.1	1734.62		H5N5	0.45	1866.66
H6N3E1	0.1	1941.68		H5N4Am2	0.45	2243.8		H8N2	0.1	1743.58		H9N2	0.45	1905.63
H5N4Am1	0.1	1953.69		H5N4Am1E1	0.45	2272.82		H5N3Am1	0.1	1750.61		H6N3Am1	0.45	1912.67
H5N4E1	0.1	1982.71		H5N4E2	0.45	2301.83		H4N3F1E1	0.1	1763.63		H6N3E1	0.45	1941.68
H5N5F1	0.1	2012.72		H5N5F1E1	0.45	2331.85		H5N3E1	0.1	1779.63		H5N4Am1	0.45	1953.69
H4N5E1	0.1	2023.73		H6N5E1	0.45	2347.84		H4N4Am1	0.1	1791.64		H4N4F1E1	0.45	1966.71
H10N2	0.1	2067.69		H5N4F1Am2	0.45	2389.86		H5N4F1	0.1	1809.64		H5N4E1	0.45	1982.71
H5N4F1E1	0.1	2128.77		H5N4F1Am1E1	0.45	2418.88		H4N4E1	0.1	1820.66		H5N5F1	0.45	2012.72
H5N5F2	0.1	2158.78		H5N4F1E2	0.45	2447.89		H4N5F1	0.1	1850.67		H4N5E1	0.45	2023.73
H5N5E1	0.1	2185.79		H5N5Am1E1	0.45	2475.9		H5N5	0.1	1866.66		H10N2	0.45	2067.69
H5N5E1Ac1	0.1	2227.8		H5N5E2	0.45	2504.91		H9N2	0.1	1905.63		H4N4F2Am1	0.45	2083.76
H5N4Am2	0.1	2243.8		H6N5Am2	0.45	2608.94		H6N3Am1	0.1	1912.67		H5N4F1Am1	0.45	2099.75
H5N4Am1E1	0.1	2272.82		H6N5Am1E1	0.45	2637.95		H6N3E1	0.1	1941.68		H4N7	0.45	2110.77
H5N4E2	0.1	2301.83		H5N5F1E2	0.45	2650.97		H5N4Am1	0.1	1953.69		H5N4F1E1	0.45	2128.77
H5N5F1E1	0.1	2331.85		H6N5E2	0.45	2666.97		H4N4F1E1	0.1	1966.71		H5N5F2	0.45	2158.78
H6N5E1	0.1	2347.84		H6N5F1Am1E1	0.45	2784.01		H5N4E1	0.1	1982.71		H4N5F1E1	0.45	2169.79
H5N4F1Am1E1	0.1	2418.88		H6N5F1E2	0.45	2813.02		H5N5F1	0.1	2012.72		H5N5E1	0.45	2185.79
H5N4F1E2	0.04	2447.89		H6N5Am3	0.45	2899.05		H4N5E1	0.1	2023.73		H5N5E1Ac1	0.45	2227.8
H5N5F2E1	0.1	2477.9		H6N5Am2E1	0.45	2928.06		H10N2	0.02	2067.69		H5N4Am2	0.45	2243.8
H5N5E2	0.1	2504.91		H6N5Am1E2	0.45	2957.08		H4N4F2Am1	0.02	2083.76		H5N4Am1E1	0.45	2272.82
H6N5Am2	0.1	2608.94		H6N5E3	0.45	2986.09		H5N4F1Am1	0.1	2099.75		H5N4E2	0.45	2301.83
H6N5Am1E1	0.1	2637.95		H7N6Am1E1	0.45	3003.08		H5N4F1E1	0.1	2128.77		H5N5F1E1	0.45	2331.85
H5N5F1E2	0.1	2650.97		H7N6E2	0.45	3032.1		H5N5F2	0.1	2158.78		H6N5E1	0.45	2347.84
H6N5E2	0.1	2666.97		H6N5F1Am2E1	0.45	3074.12		H4N5F1E1	0.1	2169.79		H5N4F1Am2	0.45	2389.86
H6N6F1E1	0.1	2696.98		H6N5F1Am1E2	0.45	3103.14		H5N5E1	0.1	2185.79		H5N4F1Am1E1	0.45	2418.88
H7N6E1	0.1	2712.97		H6N5F1E3	0.45	3132.15		H5N5E1Ac1	0.1	2227.8		H4N7E1	0.45	2429.89
H6N5F1Am2	0.1	2754.99		H7N6F1Am1E1	0.45	3149.14		H5N4Am2	0.1	2243.8		H5N4F1E2	0.45	2447.89
H6N5F1Am1E1	0.1	2784.01		H6N5F2Am2E1	0.45	3220.18		H5N4Am1E1	0.1	2272.82		H5N5Am1E1	0.45	2475.9
H6N5F1E2	0.1	2813.02		H7N6Am2E1	0.45	3293.2		H5N4E2	0.1	2301.83		H5N5F2E1	0.45	2477.9
H6N5Am3	0.1	2899.05		H7N6Am1E2	0.45	3322.21		H5N5F1E1	0.1	2331.85		H6N5F1E1	0.45	2493.9
H6N5Am2E1	0.1	2928.06		H7N6E3	0.45	3351.23		H6N5E1	0.1	2347.84		H5N5E2	0.45	2504.91
H6N5Am1E2	0.1	2957.08		H7N6F1Am2E1	0.45	3439.25		H5N4F1Am2	0.1	2389.86		H6N6E1	0.45	2550.92
H6N5E3	0.1	2986.09		H7N6F1Am1E2	0.45	3468.27		H5N4F1Am1E1	0.1	2418.88		H5N4F2Am1E1	0.45	2564.94
H7N6Am1E1	0.1	3003.08		H7N6Am3E1	0.45	3583.31		H4N7E1	0.04	2429.89		H6N5Am2	0.45	2608.94
H7N6E2	0.1	3032.1		H7N6Am2E2	0.45	3612.32		H5N4F1E2	0.1	2447.89		H5N5F1Am1E1	0.45	2621.96
H6N5F1Am3	0.1	3045.11		H7N6Am1E3	0.45	3641.34		H5N5F2E1	0.1	2477.9		H6N5Am1E1	0.45	2637.95
H6N5F1Am2E1	0.1	3074.12		H7N6F1Am3E1	0.45	3729.36		H6N5F1E1	0.1	2493.9		H5N5F1E2	0.45	2650.97
H5N8Am1E1	0.04	3085.14		H7N6F1Am2E2	0.45	3758.38		H5N5E2	0.1	2504.91		H6N5E2	0.45	2666.97
H6N5F1Am1E2	0.1	3103.14		H7N6F1Am1E3	0.45	3787.4		H5N4F2Am1E1	0.1	2564.94		H6N6F1E1	0.45	2696.98
H6N5F1E3	0.1	3132.15		H7N6F2Am3E1	0.45	3875.42		H6N5Am2	0.1	2608.94		H7N6E1	0.45	2712.97
H7N6F1Am1E1	0.1	3149.14		H7N6F2Am2E2	0.45	3904.44		H5N5F1Am1E1	0.05	2621.96		H6N5F1Am2	0.45	2754.99
H6N5F2Am2E1	0.1	3220.18		H3N4F1	0.45	1485.53		H6N5Am1E1	0.1	2637.95		H6N5F1Am1E1	0.45	2784.01
H6N5F2Am1E2	0.04	3249.19		H4N4F1	0.45	1647.59		H5N5F1E2	0.1	2650.97		H6N5F1E2	0.45	2813.02
H7N6Am2E1	0.1	3293.2						H6N5E2	0.1	2666.97		H6N5Am2E1	0.45	2928.06
H7N6Am1E2	0.1	3322.21						H6N6F1E1	0.1	2696.98		H6N5Am1E2	0.45	2957.08
H7N6E3	0.1	3351.23						H7N6E1	0.1	2712.97		H6N5E3	0.45	2986.09
H7N6F1Am2E1	0.1	3439.25						H6N5F1Am2	0.1	2754.99		H7N6Am1E1	0.45	3003.08
H7N6F1Am1E2	0.1	3468.27						H6N5F1Am1E1	0.1	2784.01		H7N6E2	0.45	3032.1
H7N6Am3E1	0.1	3583.31						H6N5F1E2	0.1	2813.02		H6N5F1Am3	0.45	3045.11
H7N6Am2E2	0.1	3612.32						H6N5Am3	0.1	2899.05		H6N5F1Am2E1	0.45	3074.12
H7N6Am1E3	0.1	3641.34						H6N5Am2E1	0.1	2928.06		H6N5F1Am1E2	0.45	3103.14
H7N6E4	0.1	3670.35						H6N5Am1E2	0.1	2957.08		H6N5F1E3	0.45	3132.15
H7N6F1Am3E1	0.1	3729.36						H6N5E3	0.1	2986.09		H7N6F1Am1E1	0.45	3149.14
H7N6F1Am2E2	0.1	3758.38						H7N6Am1E1	0.1	3003.08		H6N5F2Am2E1	0.45	3220.18
H7N6F1Am1E3	0.1	3787.4						H7N6E2	0.1	3032.1		H6N5F2Am1E2	0.45	3249.19
H7N6F2Am3E1	0.1	3875.42						H6N5F1Am3	0.1	3045.11		H7N6Am2E1	0.45	3293.2
H7N6F2Am2E2	0.1	3904.44						H6N5F1Am2E1	0.1	3074.12		H7N6Am1E2	0.45	3322.21
H8N7Am2E2	0.1	3977.45						H5N8Am1E1	0.05	3085.14		H7N6E3	0.45	3351.23
H7N6F3Am3E1	0.1	4021.48						H6N5F1Am1E2	0.1	3103.14		H7N6F1Am2E1	0.45	3439.25
H8N7F1Am2E2	0.1	4123.51						H6N5F1E3	0.05	3132.15		H7N6F1Am1E2	0.45	3468.27
H3N4F1	0.1	1485.53						H7N6F1Am1E1	0.1	3149.14		H7N6Am3E1	0.45	3583.31
H4N4F1	0.1	1647.59						H6N5F2Am2E1	0.1	3220.18		H7N6Am2E2	0.45	3612.32
								H6N5F2Am1E2	0.1	3249.19		H7N6Am1E3	0.45	3641.34
								H7N6Am2E1	0.1	3293.2		H7N6F1Am3E1	0.45	3729.36
								H7N6Am1E2	0.1	3322.21		H7N6F1Am2E2	0.45	3758.38
								H7N6E3	0.1	3351.23		H7N6F1Am1E3	0.45	3787.4
								H7N6F1Am2E1	0.1	3439.25		H7N6F2Am3E1	0.45	3875.42
								H7N6F1Am1E2	0.1	3468.27		H7N6F2Am2E2	0.45	3904.44
								H7N6Am3E1	0.1	3583.31
								H7N6Am2E2	0.1	3612.32
								H7N6Am1E3	0.1	3641.34
								H7N6F1Am3E1	0.1	3729.36
								H7N6F1Am2E2	0.1	3758.38
								H7N6F1Am1E3	0.1	3787.4
								H7N6F2Am3E1	0.1	3875.42
								H7N6F2Am2E2	0.1	3904.44
								H8N7Am2E2	0.1	3977.45
								H7N6F3Am3E1	0.1	4021.48
								H9N8Am2E1	0.1	4023.46

## Sheet: Table S3 - Identification
Supplementary Table S3. Identification table of N-glycans analytes from TPNG using the antennary fucose assay with measurements on MALDI-TOF-MS and MALDI-FT-ICR-MS in positive ion mode. The antennary fucosylated glycans which have been confirmed by CE-ESI-MS/MS have been denoted in the Table (column J). Fucose linkages that could not be confirmed by CE-ESI-MS/MS due to their low abundances, have …
	Depiction	Analyte compositions			Analyte presence				Antennary fucosylation confirmed in this publication with CE-ESI-MS/MS		Observed m/z			Deviation (observed vs theoretical)					References
																			X = observed with the specific N-acetylneuraminicacid linkage.
	Possible structure matching the composition (other structure possibilities are not excluded)		Theoretical mass		MALDI-TOF-MS		MALDI-FT-ICR-MS				MALDI-TOF-MS	MALDI-FT-ICR-MS		MALDI TOF MS		MALDI FT-ICR MS			Bladergroen et al. JPR 2015	Reiding et al. JPR 2014	Vreeker et al. Anal Chem 2018
			m/z		Observed	Quantified	Observed	Quantified			m/z	m/z		error (Da)	error (ppm)	error (Da)	error (ppm)		MALDI-TOF-MS	MALDI-TOF-MS	MALDI-FT-ICR-MS
																			With linkage specificity	With linkage specificity	With linkage specificity
1		H3N3	1136.4				x	x				1136.4				0.000706801	0.621967			x	x
2		H5N2	1257.42		x	x	x	x			1257.41	1257.42		-0.0146475	-11.6488	0.000882484	0.70182		x	x	x
3		H4N3	1298.45				x	x				1298.45				0.000263383	0.202844			x	x
4		H3N4	1339.48		x	x	x	x			1339.47	1339.48		-0.00574572	-4.28953	0.000164282	0.122646			x	x
5		H4N3Ac1	1340.46				x	x				1340.46				0.00102338	0.763457
6		H3N4Ac1	1381.49				x					1381.48				-0.00134572	-0.974109
7		H6N2	1419.48		x	x	x	x			1419.47	1419.48		-0.00347093	-2.44522	-0.000390935	-0.275408		x	x	x
8		H3N3E1	1455.52		x	x	x	x			1455.52	1455.52		0.000910167	0.625319	-8.98335e-05	-0.061719		x	x	x
9		H5N3	1460.5		x	x	x	x			1460.5	1460.5		-0.00602004	-4.12189	0.000409964	0.280701			x	x
10		H4N4	1501.53		x	x	x	x			1501.53	1501.53		0.00343086	2.28491	-0.000499137	-0.332419		x	x	x
11		H3N5	1542.56		x	x	x	x			1542.56	1542.55		0.00588176	3.813	-0.00138824	-0.89996		x	x	x
12		H7N2	1581.53		x	x	x	x			1581.53	1581.53		0.00270565	1.71078	0.000795647	0.503087		x	x	x
13		H4N3Am1	1588.56		x		x	x			1588.58	1588.56		0.0204025	12.8434	-0.00100754	-0.634248			x	x
14		H4N3E1	1617.58		x	x	x	x			1617.58	1617.57		0.00608675	3.76288	-0.00108325	-0.669676		x	x	x
15		H6N3	1622.55		x	x	x	x			1622.55	1622.55		-0.00984345	-6.06664	-0.000563454	-0.347264		x	x	x
16		H5N4	1663.58		x	x	x	x			1663.59	1663.58		0.00760744	4.57293	-0.00215256	-1.29393		x	x	x
17	Structure not known	H3N4E1Ac1	1700.61				x					1700.61				-2.2353e-05	-0.0131441
18		H4N5	1704.61		x	x	x	x			1704.62	1704.61		0.00905834	5.31403	-0.000611656	-0.358825		x	x	x
19		H3N3F2Am1	1718.62				x					1718.56				-0.0596717	-34.7206				x
20		H8N2	1743.58		x	x	x	x			1743.59	1743.58		0.00588223	3.37365	-0.000317772	-0.182252		x	x	x
21		H5N3Am1	1750.61		x		x	x			1750.61	1750.61		-0.00442096	-2.52538	-0.00050096	-0.286162			x	x
22		H5N3E1	1779.63		x	x	x	x			1779.63	1779.63		0.00626333	3.51946	-0.00056667	-0.318421		x	x	x
23		H4N4Am1	1791.64				x					1791.64				-0.00180006	-1.0047			x	x
24		H5N4F1	1809.64				x					1809.64				1.86458e-05	0.0103036		x	x	x
25		H4N4E1	1820.66		x	x	x	x			1820.67	1820.65		0.0107142	5.88482	-0.000915771	-0.50299		x	x	x
26		H5N5	1866.66		x	x	x	x			1866.66	1866.66		0.00323493	1.733	-0.000825075	-0.442006		x	x	x
27		H9N2	1905.63		x	x	x	x			1905.64	1905.63		0.00605881	3.17942	-0.00026119	-0.137062		x	x	x
28		H6N3Am1	1912.67				x	x				1912.67				-0.000854378	-0.446695				x
29		H4N4F1Am1	1937.7		x		x				1937.68	1937.68		-0.0138789	-7.16255	-0.0141689	-7.31221				x
30		H6N3E1	1941.68		x	x	x	x			1941.69	1941.68		0.00443991	2.28663	-0.000620089	-0.319357		x	x	x
31		H5N4Am1	1953.69		x	x	x	x			1953.7	1953.69		0.00720652	3.68867	-0.000493479	-0.252588		x	x	x
32		H5N4E1	1982.71		x	x	x	x			1982.71	1982.71		0.00689081	3.47545	-0.00113919	-0.574563		x	x	x
33	and	H5N5F1	2012.72	1	x	x	x	x	x		2012.72	2012.72		0.000326126	0.162033	-0.000483874	-0.240408		x	x	x
34		H4N5E1	2023.73		x	x	x	x			2023.74	2023.73		0.00134171	0.662987	0.000291709	0.144144		x	x	x
35		H10N2	2067.69		x	x	x				2067.66	2067.69		-0.0257646	-12.4606	-0.000884609	-0.427825		x		x
36	and	H5N4F1E1	2128.77	1	x	x	x	x	x		2128.76	2128.76		-0.00101799	-0.478206	-0.00140799	-0.661411		x	x	x
37		H5N5E1	2185.79		x	x	x	x			2185.79	2185.79		0.00151829	0.694619	-0.000821709	-0.375933		x	x	x
38		H5N5E1Ac1	2227.8		x	x	x	x			2227.8	2227.8		-0.00304171	-1.36534	-0.00295171	-1.32494		x		x
39		H5N4Am2	2243.8		x	x	x	x			2243.8	2243.8		-0.0041944	-1.86933	-0.0031844	-1.4192		x	x	x
40		H5N4Am1E1	2272.82		x	x	x	x			2272.82	2272.82		-0.00251011	-1.10441	-0.00356011	-1.56639		x	x	x
41		H5N4E2	2301.83		x	x	x	x			2301.83	2301.83		-0.000825825	-0.358768	-0.00106582	-0.463033		x	x	x
42	and	H5N5F1E1	2331.85	1	x	x	x	x	x		2331.86	2331.84		0.0146095	6.26521	-0.000740508	-0.317563		x	x	x
43		H6N5E1	2347.84		x	x	x	x			2347.85	2347.84		0.0106949	4.5552	-0.00406513	-1.73143		x	x	x
44		H5N4F1Am2	2389.86		x						2389.85			-0.0161032	-6.73813				x	x
45	and	H5N4F1Am1E1	2418.88	1	x	x	x	x	x		2418.88	2418.88		-0.00241891	-1.00001	0.00203109	0.839682		x	x	x
46	and	H5N4F1E2	2447.89	1	x		x	x	x		2447.89	2447.89		-0.00573462	-2.34268	-0.00309462	-1.2642		x	x	x
47		H5N5Am1E1	2475.9		x	x					2475.88			-0.0148826	-6.011
48		H5N5E2	2504.91		x	x	x	x			2504.91	2504.92		-0.00419834	-1.67604	0.00221166	0.882927		x	x	x
49		H6N5Am2	2608.94		x	x	x	x			2608.93	2608.94		-0.00439034	-1.68281	-0.00107034	-0.410259		x	x	x
50		H6N5Am1E1	2637.95		x	x	x	x			2637.94	2637.95		-0.00970605	-3.67939	-8.60518e-05	-0.0326207		x	x	x
51	and	H5N5F1E2	2650.97	1	x	x	x	x	x		2650.95	2650.98		-0.0261071	-9.84814	0.00574286	2.16632		x	x	x
52		H6N5E2	2666.97		x	x	x	x			2666.96	2666.96		-0.0100218	-3.75774	-0.00353176	-1.32426		x	x	x
53		H6N6F1E1	2696.98				x					2696.97				-0.00583645	-2.16407				x
54		H7N6E1	2712.97				x	x				2712.98				0.00699893	2.5798				x
55		H6N5F1Am2	2754.99				x					2755				0.00248086	0.900496		x	x	x
56	and	H6N5F1Am1E1	2784.01	1	x	x	x	x	x		2784	2784.02		-0.00661485	-2.37602	0.00664515	2.3869		x	x	x
57	and	H6N5F1E2	2813.02	1	x	x	x	x	x		2813.01	2813.03		-0.0189306	-6.72961	0.00244944	0.870749		x	x	x
58		H6N5Am3	2899.05		x		x	x			2899.02	2899.05		-0.0307913	-10.6212	0.00398874	1.37588				x
59		H6N5Am2E1	2928.06		x	x	x	x			2928.05	2928.06		-0.014107	-4.81785	-0.00485698	-1.65877		x	x	x
60		H6N5Am1E2	2957.08		x	x	x	x			2957.07	2957.09		-0.0114227	-3.86283	0.00684731	2.31557		x	x
61		H6N5E3	2986.09		x	x	x	x			2986.08	2986.09		-0.0117384	-3.93102	-0.0059384	-1.98868		x	x	x
62		H7N6Am1E1	3003.08		x	x	x	x			3003.06	3003.09		-0.020902	-6.96018	0.00982801	3.27264				x
63		H7N6E2	3032.1		x	x	x	x			3032.1	3032.09		-0.000217701	-0.0717987	-0.0065477	-2.15946				x
64		H6N5F1Am3	3045.11				x					3045.11				0.000229936	0.0755102				x
65	and	H6N5F1Am2E1	3074.12	1	x	x	x	x	x		3074.1	3074.13		-0.0170158	-5.53517	0.00646423	2.10279		x	x	x
66	Structure not known	H5N8Am1E1	3085.14				x	x				3085.12				-0.0196502	-6.36931		x	x
67		H6N5F1Am1E2	3103.14		x	x	x	x	x		3103.13	3103.13		-0.00833149	-2.68486	-0.00253149	-0.815783			x	x
68		H6N5F1E3	3132.15		x		x				3132.14	3132.16		-0.0146472	-4.6764	0.0122428	3.90875		x	x	x
69		H7N6F1Am1E1	3149.14		x	x	x	x	x		3149.13	3149.14		-0.0108108	-3.43293	-0.00511079	-1.62291		x		x
70		H6N5F2Am2E1	3220.18		x	x	x	x	x		3220.11	3220.17		-0.0639246	-19.8512	-0.00721457	-2.24043		x	x	x
71		H6N5F2Am1E2	3249.19				x					3249.2				0.0104597	3.21917		x	x	x
72		H7N6Am2E1	3293.2		x	x	x	x			3293.18	3293.19		-0.0113029	-3.4322	-0.00599291	-1.81979		x	x	x
73		H7N6Am1E2	3322.21		x	x	x	x			3322.2	3322.21		-0.00761862	-2.29324	0.00105138	0.316469		x		x
74		H7N6E3	3351.23		x		x	x			3351.22	3351.24		-0.00693434	-2.06919	0.0164657	4.91333			x	x
75		H7N6F1Am2E1	3439.25		x	x	x	x	x		3439.26	3439.27		0.0117883	3.42757	0.0158983	4.6226		x	x	x
76		H7N6F1Am1E2	3468.27		x	x	x	x	x		3468.26	3468.27		-0.00652742	-1.88204	0.00449258	1.29534		x	x	x
77		H7N6Am3E1	3583.31		x	x	x	x			3583.31	3583.31		0.00329616	0.919866	0.00453616	1.26592		x	x	x
78		H7N6Am2E2	3612.32		x	x	x	x			3612.33	3612.31		0.00798045	2.20923	-0.0163095	-4.51498		x	x	x
79		H7N6Am1E3	3641.34		x	x	x	x			3641.34	3641.34		0.00366474	1.00643	0.000864741	0.237479		x	x
80		H7N6E4	3670.35				x					3670.37				0.018869	5.14093				x
81		H7N6F1Am3E1	3729.36		x	x	x	x	x		3729.36	3729.36		-0.00561264	-1.50498	-0.00378264	-1.01428		x	x	x
82		H7N6F1Am2E2	3758.38		x	x	x	x	x		3758.41	3758.36		0.0270717	7.20301	-0.0200183	-5.32632		x	x	x
83		H7N6F1Am1E3	3787.4		x		x	x	x		3787.35	3787.38		-0.0432441	-11.4179	-0.0123641	-3.26453			x	x
84		H7N6F2Am3E1	3875.42		x		x	x	x		3875.45	3875.45		0.0274786	7.09047	0.0236786	6.10993		x	x	x
85		H7N6F2Am2E2	3904.44		x		x	x	x		3904.43	3904.44		-0.0118371	-3.03172	0.00524285	1.34279			x	x
86		H8N7Am2E2	3977.45				x					3977.43				-0.0227955	-5.73118			x	x
					68	58	84	70			69	84

## Sheet: Table S4 - Derived Traits
Supplementary Table S4. The formula for dervied trait of glycans. The derived traits were calculated with an in-house prepared R script and using the relative area (%) of the quantitated N-glycans. The glycans that are not found in the MALDI-FT-ICR-MS/MALDI-TOF-MS measurements are given the value zero for the calculations.
Based on antennary fucosylated glycans
Abbreviation	Description	Calculation formula	Glycans used for calculations in MALDI-FT-ICR-MS spectra	Glycans used for calculations in MALDI-TOF-MS spectra
CFan	antennary fucosylated complex glycans	(sum of antennary fucosylated complex glycans) / (sum of Total complex glycans)	CFan = ( H5N5F1 + H5N4F1E1 + H5N5F1E1 + H5N4F1Am1E1 + H5N4F1E2 + H5N5F1E2 + H6N5F1Am1E1 + H6N5F1E2 + H6N5F1Am2E1 + H6N5F1Am1E2 + H7N6F1Am1E1 + H6N5F2Am2E1 + H7N6F1Am2E1 + H7N6F1Am1E2 + H7N6F1Am3E1 + H7N6F1Am2E2 + H7N6F1Am1E3 + H7N6F2Am3E1 + H7N6F2Am2E2 ) / ( H3N4 + H3N3E1 + H4N4 + H3N5 + H4N3Am1 + H4N3E1 + H5N4 + H4N5 + H4N4E1 + H5N5 + H5N4Am1 + H5N4E1 + H5N5F1 + H4N5E1 + H5N4F1E1 + H5N5E1 + H5N5…	CFan = ( H5N5F1 + H5N4F1E1 + H5N5F1E1 + H5N4F1Am1E1 + H5N5F1E2 + H6N5F1Am1E1 + H6N5F1E2 + H6N5F1Am2E1 + H6N5F1Am1E2 + H7N6F1Am1E1 + H6N5F2Am2E1 + H7N6F1Am2E1 + H7N6F1Am1E2 + H7N6F1Am3E1 + H7N6F1Am2E2 + H7N6F2Am3E1 + H7N6F2Am2E2 ) / ( H3N4 + H3N3E1 + H4N4 + H3N5 + H4N3Am1 + H4N3E1 + H5N4 + H4N5 + H4N4E1 + H5N5 + H5N4Am1 + H5N4E1 + H5N5F1 + H5N4F1E1 + H5N5E1 + H5N5E1Ac1 + H5N4Am2 + H5N4Am1E1 + H5N4…
A2Fan	antennary fucosylated diantennary complex glycans	(sum of antennary fucosylated diantennary glycans) / (sum of diantennary complex glycans)	A2Fan = ( H5N5F1 + H5N4F1E1 + H5N5F1E1 + H5N4F1Am1E1 + H5N4F1E2 + H5N5F1E2 ) / ( H3N4 + H4N4 + H3N5 + H5N4 + H4N5 + H4N4E1 + H5N5 + H5N4Am1 + H5N4E1 + H5N5F1 + H4N5E1 + H5N4F1E1 + H5N5E1 + H5N5E1Ac1 + H5N4Am2 + H5N4Am1E1 + H5N4E2 + H5N5F1E1 + H5N4F1Am1E1 + H5N4F1E2 + H5N5E2 + H5N5F1E2 )	A2Fan = ( H5N5F1 + H5N4F1E1 + H5N5F1E1 + H5N4F1Am1E1 + H5N5F1E2 ) / ( H3N4 + H4N4 + H3N5 + H5N4 + H4N5 + H4N4E1 + H5N5 + H5N4Am1 + H5N4E1 + H5N5F1 + H5N4F1E1 + H5N5E1 + H5N5E1Ac1 + H5N4Am2 + H5N4Am1E1 + H5N4E2 + H5N5F1E1 + H5N4F1Am1E1 + H5N5Am1E1 + H5N5E2 + H5N5F1E2 )
A3Fan	antennary fucosylated triantennary complex glycans	(sum of antennary fucosylated triantennary glycans) / (sum of triantennary complex glycans)	A3Fan = ( H6N5F1Am1E1 + H6N5F1E2 + H6N5F1Am2E1 + H6N5F1Am1E2 + H6N5F2Am2E1 ) / ( H6N5E1 + H6N5Am2 + H6N5Am1E1 + H6N5E2 + H6N5F1Am1E1 + H6N5F1E2 + H6N5Am3 + H6N5Am2E1 + H6N5Am1E2 + H6N5E3 + H6N5F1Am2E1 + H6N5F1Am1E2 + H6N5F2Am2E1 )	A3Fan = ( H6N5F1Am1E1 + H6N5F1E2 + H6N5F1Am2E1 + H6N5F1Am1E2 + H6N5F2Am2E1 ) / ( H6N5E1 + H6N5Am2 + H6N5Am1E1 + H6N5E2 + H6N5F1Am1E1 + H6N5F1E2 + H6N5Am3 + H6N5Am2E1 + H6N5Am1E2 + H6N5E3 + H6N5F1Am2E1 + H6N5F1Am1E2 + H6N5F2Am2E1 )
A4Fan	antennary fucosylated tetraantennary complex glycans	(sum of antennary fucosylated tetraantennary glycans) / (sum of tetraantennary complex glycans)	A4Fan = ( H7N6F1Am1E1 + H7N6F1Am2E1 + H7N6F1Am1E2 + H7N6F1Am3E1 + H7N6F1Am2E2 + H7N6F1Am1E3 + H7N6F2Am3E1 + H7N6F2Am2E2 ) / ( H7N6E1 + H7N6Am1E1 + H7N6E2 + H7N6F1Am1E1 + H7N6Am2E1 + H7N6Am1E2 + H7N6E3 + H7N6F1Am2E1 + H7N6F1Am1E2 + H7N6Am3E1 + H7N6Am2E2 + H7N6Am1E3 + H7N6F1Am3E1 + H7N6F1Am2E2 + H7N6F1Am1E3 + H7N6F2Am3E1 + H7N6F2Am2E2 )	A4Fan = ( H7N6F1Am1E1 + H7N6F1Am2E1 + H7N6F1Am1E2 + H7N6F1Am3E1 + H7N6F1Am2E2 + H7N6F2Am3E1 + H7N6F2Am2E2 ) / ( H7N6Am1E1 + H7N6E2 + H7N6F1Am1E1 + H7N6Am2E1 + H7N6Am1E2 + H7N6F1Am2E1 + H7N6F1Am1E2 + H7N6Am3E1 + H7N6Am2E2 + H7N6Am1E3 + H7N6F1Am3E1 + H7N6F1Am2E2 + H7N6F2Am3E1 + H7N6F2Am2E2 )
Based on multiantennary fucosylated glycans
Abbreviation	Description	Calculation formula	Glycans used for calculations in MALDI-FT-ICR-MS spectra	Glycans used for calculations in MALDI-TOF-MS spectra
CFm_an	multiantennary fucosylated complex glycans	(sum of multiantennary fucosylated complex glycans) / (sum of Total complex glycans)	CFm_an = ( H6N5F2Am2E1 + H7N6F2Am3E1 + H7N6F2Am2E2 ) / ( H3N4 + H3N3E1 + H4N4 + H3N5 + H4N3Am1 + H4N3E1 + H5N4 + H4N5 + H4N4E1 + H5N5 + H5N4Am1 + H5N4E1 + H5N5F1 + H4N5E1 + H5N4F1E1 + H5N5E1 + H5N5E1Ac1 + H5N4Am2 + H5N4Am1E1 + H5N4E2 + H5N5F1E1 + H6N5E1 + H5N4F1Am1E1 + H5N4F1E2 + H5N5E2 + H6N5Am2 + H6N5Am1E1 + H5N5F1E2 + H6N5E2 + H7N6E1 + H6N5F1Am1E1 + H6N5F1E2 + H6N5Am3 + H6N5Am2E1 + H6N5Am1E2 +…	CFm_an = ( H6N5F2Am2E1 + H7N6F2Am3E1 + H7N6F2Am2E2 ) / ( H3N4 + H3N3E1 + H4N4 + H3N5 + H4N3Am1 + H4N3E1 + H5N4 + H4N5 + H4N4E1 + H5N5 + H5N4Am1 + H5N4E1 + H5N5F1 + H5N4F1E1 + H5N5E1 + H5N5E1Ac1 + H5N4Am2 + H5N4Am1E1 + H5N4E2 + H5N5F1E1 + H6N5E1 + H5N4F1Am1E1 + H5N5Am1E1 + H5N5E2 + H6N5Am2 + H6N5Am1E1 + H5N5F1E2 + H6N5E2 + H6N5F1Am1E1 + H6N5F1E2 + H6N5Am3 + H6N5Am2E1 + H6N5Am1E2 + H6N5E3 + H7N6Am1…
A3Fm_an	multiantennary fucosylated triantennary complex glycans	(sum of mulitantennary fucosylated triantennary glycans) / (sum of triantennary complex glycans)	A3Fm_an = ( H6N5F2Am2E1 ) / ( H6N5E1 + H6N5Am2 + H6N5Am1E1 + H6N5E2 + H6N5F1Am1E1 + H6N5F1E2 + H6N5Am3 + H6N5Am2E1 + H6N5Am1E2 + H6N5E3 + H6N5F1Am2E1 + H6N5F1Am1E2 + H6N5F2Am2E1 )	A3Fm_an = ( H6N5F2Am2E1 ) / ( H6N5E1 + H6N5Am2 + H6N5Am1E1 + H6N5E2 + H6N5F1Am1E1 + H6N5F1E2 + H6N5Am3 + H6N5Am2E1 + H6N5Am1E2 + H6N5E3 + H6N5F1Am2E1 + H6N5F1Am1E2 + H6N5F2Am2E1 )
A4Fm_an	multiantennary fucosylated tetraantennary complex glycans	(sum of mulit-antennary fucosylated tetraantennary glycans) / (sum of tetraantennary complex glycans)	A4Fm_an = ( H7N6F2Am3E1 + H7N6F2Am2E2 ) / ( H7N6E1 + H7N6Am1E1 + H7N6E2 + H7N6F1Am1E1 + H7N6Am2E1 + H7N6Am1E2 + H7N6E3 + H7N6F1Am2E1 + H7N6F1Am1E2 + H7N6Am3E1 + H7N6Am2E2 + H7N6Am1E3 + H7N6F1Am3E1 + H7N6F1Am2E2 + H7N6F1Am1E3 + H7N6F2Am3E1 + H7N6F2Am2E2 )	A4Fm_an = ( H7N6F2Am3E1 + H7N6F2Am2E2 ) / ( H7N6Am1E1 + H7N6E2 + H7N6F1Am1E1 + H7N6Am2E1 + H7N6Am1E2 + H7N6F1Am2E1 + H7N6F1Am1E2 + H7N6Am3E1 + H7N6Am2E2 + H7N6Am1E3 + H7N6F1Am3E1 + H7N6F1Am2E2 + H7N6F2Am3E1 + H7N6F2Am2E2 )
Based on antennary fucosylated bisecting glycans
Abbreviation	Description	Calculation formula	Glycans used for calculations in MALDI FT-ICR MS spectra	Glycans used for calculations in MALDI TOF MS spectra
A2BFan	antennary fucosylation on bisecting complex glycans	(sum of antennary fucosylated bisecting diantennary complex glycans) / (sum of bisecting diantennary complex glycans)	A2BFan = ( H5N5F1 + H5N5F1E1 + H5N5F1E2 ) / ( H3N5 + H4N5 + H5N5 + H5N5F1 + H4N5E1 + H5N5E1 + H5N5E1Ac1 + H5N5F1E1 + H5N5E2 + H5N5F1E2 )	A2BFan = ( H5N5F1 + H5N5F1E1 + H5N5F1E2 ) / ( H3N5 + H4N5 + H5N5 + H5N5F1 + H5N5E1 + H5N5E1Ac1 + H5N5F1E1 + H5N5Am1E1 + H5N5E2 + H5N5F1E2 )
Based on a(2,3)-linked sialylated antennary fucosylated glycans
Abbreviation	Description	Calculation formula	Glycans used for calculations in MALDI-FT-ICR-MS spectra	Glycans used for calculations in MALDI-TOF-MS spectra
CFanAm	Sialylation [a(2,3)-linked] on total antennary fucosylated complex glycans	[(1/2*(mono a2,3-linked sialylated antennary fucosylated diantennary complex glycans) + 2/2*(di a2,3-linked sialylated antennary fucosylated diantennary complex glycans)) + (1/3*(mono a2,3-linked sialylated antennary fucosylated triantennary complex glycans) + 2/3*(di a2,3-linked sialylated antennary fucosylated triantennary complex glycans) + 3/3*(tri a2,3-linked sialylated antennary fucosylated…	CFanAm = ( ( 0/2 * ( H5N5F1 + H5N4F1E1 + H5N5F1E1 + H5N4F1E2 + H5N5F1E2 ) + 1/2 * ( H5N4F1Am1E1 ) + 2/2 * (0) ) + ( 0/3 * ( H6N5F1E2 ) + 1/3 * ( H6N5F1Am1E1 + H6N5F1Am1E2 ) + 2/3 * ( H6N5F1Am2E1 + H6N5F2Am2E1 ) + 3/3 * (0) ) + ( 0/4 * (0) + 1/4 * ( H7N6F1Am1E1 + H7N6F1Am1E2 + H7N6F1Am1E3 ) + 2/4 * ( H7N6F1Am2E1 + H7N6F1Am2E2 + H7N6F2Am2E2 ) + 3/4 * ( H7N6F1Am3E1 + H7N6F2Am3E1 ) + 4/4 * (0) ) ) / …	CFanAm = ( ( 0/2 * ( H5N5F1 + H5N4F1E1 + H5N5F1E1 + H5N5F1E2 ) + 1/2 * ( H5N4F1Am1E1 ) + 2/2 * (0) ) + ( 0/3 * ( H6N5F1E2 ) + 1/3 * ( H6N5F1Am1E1 + H6N5F1Am1E2 ) + 2/3 * ( H6N5F1Am2E1 + H6N5F2Am2E1 ) + 3/3 * (0) ) + ( 0/4 * (0) + 1/4 * ( H7N6F1Am1E1 + H7N6F1Am1E2 ) + 2/4 * ( H7N6F1Am2E1 + H7N6F1Am2E2 + H7N6F2Am2E2 ) + 3/4 * ( H7N6F1Am3E1 + H7N6F2Am3E1 ) + 4/4 * (0) ) ) / ( H3N4 + H3N3E1 + H4N4 + …
A2FanAm	Sialylation [a(2,3)-linked] on antennary fucosylated diantennary complex glycans	[1/2*(mono a2,3-linked sialylated antennary fucosylated diantennary complex glycans) + 2/2*(di a2,3-linked sialylated antennary fucosylated diantennary complex glycans)] / (sum of antennary fucosylated diantennary complex glycans)	A2FanAm = ( 0/2 * ( H5N5F1 + H5N4F1E1 + H5N5F1E1 + H5N4F1E2 + H5N5F1E2 ) + 1/2 * ( H5N4F1Am1E1 ) + 2/2 * (0) ) / ( H5N5F1 + H5N4F1E1 + H5N5F1E1 + H5N4F1Am1E1 + H5N4F1E2 + H5N5F1E2 )	A2FanAm = ( 0/2 * ( H5N5F1 + H5N4F1E1 + H5N5F1E1 + H5N5F1E2 ) + 1/2 * ( H5N4F1Am1E1 ) + 2/2 * (0) ) / ( H5N5F1 + H5N4F1E1 + H5N5F1E1 + H5N4F1Am1E1 + H5N5F1E2 )
A3FanAm	Sialylation [a(2,3)-linked] on antennary fucosylated triantennary complex glycans	[1/3*(mono a2,3-linked sialylated antennary fucosylated triantennary complex glycans) + 2/3*(di a2,3-linked sialylated antennary fucosylated triantennary complex glycans) + 3/3*(tri a2,3-linked sialylated antennary fucosylated triantennary complex glycans)] / (sum of antennary fucosylated triantennary complex glycans)	A3FanAm = ( 0/3 * ( H6N5F1E2 ) + 1/3 * ( H6N5F1Am1E1 + H6N5F1Am1E2 ) + 2/3 * ( H6N5F1Am2E1 + H6N5F2Am2E1 ) + 3/3 * (0) ) / ( H6N5F1Am1E1 + H6N5F1E2 + H6N5F1Am2E1 + H6N5F1Am1E2 + H6N5F2Am2E1 )	A3FanAm = ( 0/3 * ( H6N5F1E2 ) + 1/3 * ( H6N5F1Am1E1 + H6N5F1Am1E2 ) + 2/3 * ( H6N5F1Am2E1 + H6N5F2Am2E1 ) + 3/3 * (0) ) / ( H6N5F1Am1E1 + H6N5F1E2 + H6N5F1Am2E1 + H6N5F1Am1E2 + H6N5F2Am2E1 )
A4FanAm	Sialylation [a(2,3)-linked] on antennary fucosylated tetraantennary complex glycans	[1/4*(mono a2,3-linked sialylated antennary fucosylated tetraantennary complex glycans) + 2/4*(di a2,3-linked sialylated antennary fucosylated tetraantennary complex glycans) + 3/4*(tri a2,3-linked sialylated antennary fucosylated tetraantennary complex glycans) + 4/4*(tetra a2,3-linked sialylated antennary fucosylated tetraantennary complex glycans)] / (sum of antennary fucosylated tetraantennar…	A4FanAm = ( 0/4 * (0) + 1/4 * ( H7N6F1Am1E1 + H7N6F1Am1E2 + H7N6F1Am1E3 ) + 2/4 * ( H7N6F1Am2E1 + H7N6F1Am2E2 + H7N6F2Am2E2 ) + 3/4 * ( H7N6F1Am3E1 + H7N6F2Am3E1 ) + 4/4 * (0) ) / ( H7N6F1Am1E1 + H7N6F1Am2E1 + H7N6F1Am1E2 + H7N6F1Am3E1 + H7N6F1Am2E2 + H7N6F1Am1E3 + H7N6F2Am3E1 + H7N6F2Am2E2 )	A4FanAm = ( 0/4 * (0) + 1/4 * ( H7N6F1Am1E1 + H7N6F1Am1E2 ) + 2/4 * ( H7N6F1Am2E1 + H7N6F1Am2E2 + H7N6F2Am2E2 ) + 3/4 * ( H7N6F1Am3E1 + H7N6F2Am3E1 ) + 4/4 * (0) ) / ( H7N6F1Am1E1 + H7N6F1Am2E1 + H7N6F1Am1E2 + H7N6F1Am3E1 + H7N6F1Am2E2 + H7N6F2Am3E1 + H7N6F2Am2E2 )
Abundances of Lewis x / sialyl Lewis x containing glycans
Abbreviation	Description	Calculation formula	Glycans used for calculations in MALDI-FT-ICR-MS spectra	Glycans used for calculations in MALDI-TOF-MS spectra
Lex	Lewis x epitop containing complex N-glycans	Sum of abundance (relative area %) for Lewis x epitop containing complex N-glycans	Lex = (1 * H5N5F1) + (1 * H5N4F1E1) + (1 * H5N5F1E1) + (1/2 * H6N5F1Am1E1) + (1 * H6N5F1E2) + (2/3 * H7N6F1Am1E1) + (1/3 * H7N6F1Am2E1) + (1/2 * H7N6F1Am1E2)	Lex = (1 * H5N5F1) + (1 * H5N4F1E1) + (1 * H5N5F1E1) + (1/2 * H6N5F1Am1E1) + (1 * H6N5F1E2) + (2/3 * H7N6F1Am1E1) + (1/3 * H7N6F1Am2E1) + (1/2 * H7N6F1Am1E2)
SLex	Sialyl Lewis x epitop containing complex N-glycans	Sum of abundance (relative area %) for Sialyl Lewis x epitop containing complex N-glycans	SLex = (1 * H5N4F1Am1E1) + (1/2 * H6N5F1Am1E1) + (1 * H6N5F1Am2E1) + (1 * H6N5F1Am1E2) + (1/3 * H7N6F1Am1E1) + (1 * H6N5F2Am2E1) + (2/3 * H7N6F1Am2E1) + (1/2 * H7N6F1Am1E2) + (1 * H7N6F1Am3E1) + (1 * H7N6F1Am2E2) + (1 * H7N6F1Am1E3) +(1 * H7N6F2Am3E1) + (1 * H7N6F2Am2E2)	SLex = (1 * H5N4F1Am1E1) + (1/2 * H6N5F1Am1E1) + (1 * H6N5F1Am2E1) + (1 * H6N5F1Am1E2) + (1/3 * H7N6F1Am1E1) + (1 * H6N5F2Am2E1) + (2/3 * H7N6F1Am2E1) + (1/2 * H7N6F1Am1E2) + (1 * H7N6F1Am3E1) + (1 * H7N6F1Am2E2) + (1 * H7N6F2Am3E1) + (1 * H7N6F2Am2E2)

## Sheet: Table S5 -treated vs untreated
Supplementary Table S5. Relative area (%) of quantified TPNG for the antennary fucose assay and the negative control (fucosidase untreated TPNG). The assay was measured on the MALDI-FT-ICR-MS. The mean, standard deviation (Stdev) and relative standard deviation (RSD) for the relative area (% ) of 9 sample replicates (n = 9) are shown in the Table. The orange highlighted cells represents the ident…
N-Glycan compositions	Relative area [%]	H4N3	H4N3F1	H3N4	H3N4F1	H4N4	H4N4F1	H3N5	H3N5F1	H4N3E1	H4N3F1E1	H5N4	H5N4F1	H4N5	H4N5F1	H4N4E1	H4N4F1E1	H5N5	H5N5F1	H5N4Am1	H5N4F1Am1	H5N4E1	H5N4F1E1	H4N5E1	H4N5F1E1	H5N5E1	H5N5F1E1	H5N4Am2	H5N4F1Am2	H5N4Am1E1	H5N4F1Am1E1	H5N4F2Am1E1	H5N4E2	H5N4F1E2	H6N5E1	H6N5F1E1	H5N5E2	H5N5F1E2	H6N5Am2	H6N5F1Am2	H6N5Am1E1	H6N5F1Am1E1	H6N5E2	H6N5F1E2	H6N5Am3	H6N5F1Am3	H6N5Am2E1	H6N5F1Am2E1	H6N5F2Am2E1
Monoisotopic mass		1298.45	1444.51	1339.48	1485.53	1501.53	1647.59	1542.56	1688.61	1617.58	1763.63	1663.58	1809.64	1704.61	1850.67	1820.66	1966.71	1866.66	2012.72	1953.69	2099.75	1982.71	2128.77	2023.73	2169.79	2185.79	2331.85	2243.8	2389.86	2272.82	2418.88	2564.94	2301.83	2447.89	2347.84	2493.9	2504.91	2650.97	2608.94	2754.99	2637.95	2784.01	2666.97	2813.02	2899.05	3045.11	2928.06	3074.12	3220.18
Assay with Fucosidase 1 digestion; n = 9	Mean	0.0168202	0.00163324	0.196846	0.00836484	0.769561	0.013991	0.144641	0.0036295	0.257409	0.0130308	0.858605	0.00821211	0.446315	0.0298063	0.518248	0.034893	0.278499	0.0212683	0.436264	0.0326227	8.00776	0.159976	0.274577	0.0485727	1.48685	0.167756	0.433116	0.0521304	4.78376	0.876739	0.035367	46.4318	0.0537396	0.730397	0.0647794	2.07539	0.187014	0.133667	0.0278194	1.13529	0.425668	1.18421	0.359288	0.117928	0.0516541	1.38197	0.666365	0.153974
	Stdev	0.00599758	0.000970211	0.0501606	0.00352869	0.106051	0.00552319	0.0290519	0.00194628	0.0661933	0.00593142	0.0993743	0.00360938	0.0608403	0.00780691	0.0963397	0.0082972	0.0360914	0.00450077	0.0354199	0.00842756	0.372465	0.010533	0.0288961	0.0138352	0.0514534	0.0302355	0.0213199	0.00874645	0.3666	0.0437859	0.00981388	1.45909	0.0127483	0.0508071	0.0158513	0.055635	0.0287994	0.0127398	0.00741779	0.0522633	0.0306442	0.0650481	0.0346824	0.0131858	0.0086438	0.0942953	0.0345545	0.0100341
	RSD [%]	35.6571	59.4041	25.4821	42.1848	13.7807	39.4768	20.0855	53.624	25.7152	45.5184	11.5739	43.9519	13.6317	26.1922	18.5895	23.7789	12.9593	21.1619	8.11891	25.8334	4.6513	6.58411	10.5239	28.4835	3.46056	18.0235	4.92244	16.778	7.66343	4.99418	27.7487	3.14244	23.7224	6.9561	24.4697	2.6807	15.3996	9.53104	26.664	4.60352	7.19908	5.49297	9.6531	11.1812	16.734	6.82327	5.18552	6.51678
Negative control (fucosidase untreated); n = 9	Mean	0.0113062	0.0136706	0.0114373	0.498429	0.0605304	1.50913	0.0427085	0.223362	0.225693	0.0408248	0.135529	1.09108	0.0916956	0.560257	0.354679	0.221636	0.0570956	0.205111	0.210649	0.262295	5.91474	1.91876	0.165979	0.174932	0.469946	1.29017	0.13275	0.421975	4.2963	1.20085	0.0664919	41.0922	3.39896	0.580362	0.220393	0.239907	2.2984	0.0582701	0.0908009	1.06352	0.528452	0.999904	0.530169	0.0604986	0.112939	1.38372	0.766009	0.185413
	Stdev	0.00256106	0.0028294	0.00174319	0.0511281	0.00767444	0.115816	0.00427436	0.0193231	0.0313396	0.00425048	0.0152873	0.0661998	0.00737118	0.0307587	0.0431433	0.015047	0.00703271	0.00896147	0.0114269	0.0158417	0.330568	0.0457906	0.00884058	0.0107356	0.023848	0.0289355	0.00559672	0.0138104	0.128459	0.0313256	0.00882901	0.756998	0.0861364	0.0332614	0.0187345	0.0140417	0.0636934	0.00838004	0.0107871	0.0339493	0.0229762	0.0370092	0.0292702	0.0098111	0.0152607	0.0889526	0.05256	0.0197536
	RSD [%]	22.6518	20.697	15.2412	10.2578	12.6786	7.67433	10.0082	8.651	13.886	10.4115	11.2797	6.06736	8.03875	5.49011	12.164	6.78904	12.3174	4.36909	5.42463	6.03967	5.58888	2.38647	5.32633	6.13705	5.07462	2.24277	4.216	3.27279	2.98998	2.60862	13.2783	1.84219	2.5342	5.73114	8.50049	5.85298	2.7712	14.3814	11.8799	3.19217	4.34783	3.70128	5.52091	16.2171	13.5123	6.42852	6.86154	10.6538
See end of each the row for calculated fucosylation features ----->
[truncated: 20 more columns]

## Sheet: Table S6 - t-test
Supplementary Table S6. Multiple t-test (α <= 5%) performed on the relative abundance of antennary fucosylated glycans between core fucosidase treated and fucosidase untreated TPNG. Multiple-testing correction was performed using a false discovery rate (FDR) of 1% calculated with the Benjamini and Hochberg method. The q value shown (column J) are FDR adjusted p values. The p values < 0.007 are co…
Glycans statistical tested	Discovery?	p-value	Mean of negative control	Mean of Fucosidase 1	Difference	Standard error of the difference	t ratio	Degree of Freedom	q value	Glycans considered with significant difference between negative control and assay
H5N5F1	Yes	<0,0001	0.205	0.021	0.184	0.003283	56.05	16	<0,0001	Yes
H5N4F1E1	Yes	<0,0001	1.919	0.16	1.759	0.01577	111.6	16	<0,0001	Yes
H5N5F1E1	Yes	<0,0001	1.29	0.167	1.123	0.01391	80.74	16	<0,0001	Yes
H5N4F1Am1E1	Yes	<0,0001	1.201	0.875	0.326	0.01794	18.17	16	<0,0001	Yes
H5N4F1E2	Yes	<0,0001	3.399	0.241	3.158	0.03095	102	16	<0,0001	Yes
H5N5F1E2	Yes	<0,0001	2.298	0.187	2.111	0.02342	90.13	16	<0,0001	Yes
H6N5F1Am1E1	Yes	<0,0001	0.528	0.425	0.103	0.01287	8.005	16	<0,0001	Yes
H6N5F1E2	Yes	<0,0001	0.53	0.359	0.171	0.01515	11.29	16	<0,0001	Yes
H6N5F1Am2E1	Yes	0.0002	0.766	0.665	0.101	0.02117	4.771	16	0.0004	Yes
H6N5F2Am2E1	Yes	0.0007	0.185	0.154	0.031	0.007454	4.159	16	0.0012	Yes
H6N5F1Am1E2	No	0.1105	7.921	7.488	0.433	0.2563	1.689	16	0.1211	No
H7N6F1Am1E1	No	0.0251	0.205	0.184	0.021	0.008498	2.471	16	0.0321	No
H7N6F1Am2E1	No	0.1297	0.37	0.347	0.023	0.0144	1.598	16	0.1356	No
H7N6F1Am1E2	Yes	0.0058	0.236	0.208	0.028	0.0088	3.182	16	0.0089	Yes
H7N6F1Am3E1	No	0.0539	0.375	0.335	0.04	0.01923	2.08	16	0.062	No
H7N6F2Am3E1	No	0.1495	0.163	0.182	-0.019	0.01255	1.514	16	0.1495	No
H7N6F1Am2E2	No	0.0121	0.649	0.559	0.09	0.03179	2.831	16	0.0173	No
H7N6F2Am2E2	No	0.0222	0.155	0.133	0.022	0.008692	2.531	16	0.0301	No
H7N6F1Am1E3	No	0.0417	0.174	0.15	0.024	0.01084	2.214	16	0.0505	No
H3N4	Yes	<0,0001	0.011	0.196	-0.185	0.01668	11.09	16	<0,0001	Yes
H3N4F1	Yes	<0,0001	0.498	0.008	0.49	0.01705	28.74	16	<0,0001	Yes
H4N4	Yes	<0,0001	0.061	0.768	-0.707	0.03543	19.95	16	<0,0001	Yes
H4N4F1	Yes	<0,0001	1.509	0.014	1.495	0.03872	38.61	16	<0,0001	Yes

## Sheet: Table S7 - Interday FT-ICR
Supplementary Table S7. Intermediate precision of sample preparation for assay and MALDI-FT-ICR-MS measurements of antennary fucosylated glycans in human TPNG. Relative area (%) are shown as the mean, standard deviation (Stdev) and relative standard deviation (RSD) of sample replicates (n). The orange highlighted cells represents antennary fucosylated glycans. Green highlighted cells represent co…
N-Glycan compositions	Relative area [%]	H3N3	H5N2	H4N3	H3N4	H4N3Ac1	H6N2	H3N3E1	H5N3	H4N4	H3N5	H7N2	H4N3Am1	H4N3E1	H6N3	H5N4	H4N5	H8N2	H5N3Am1	H5N3E1	H4N4E1	H5N5	H9N2	H6N3Am1	H6N3E1	H5N4Am1	H5N4E1	H5N5F1	H4N5E1	H5N4F1E1	H5N5E1	H5N5E1Ac1	H5N4Am2	H5N4Am1E1	H5N4E2	H5N5F1E1	H6N5E1	H5N4F1Am1E1	H5N4F1E2	H5N5E2	H6N5Am2	H6N5Am1E1	H5N5F1E2	H6N5E2	H7N6E1	H6N5F1Am1E1	H6N5F1E2	H6N5Am3	H6N5Am2E1
Monoisotopic mass		1136.4	1257.42	1298.45	1339.48	1340.46	1419.48	1455.52	1460.5	1501.53	1542.56	1581.53	1588.56	1617.58	1622.55	1663.58	1704.61	1743.58	1750.61	1779.63	1820.66	1866.66	1905.63	1912.67	1941.68	1953.69	1982.71	2012.72	2023.73	2128.77	2185.79	2227.8	2243.8	2272.82	2301.83	2331.85	2347.84	2418.88	2447.89	2504.91	2608.94	2637.95	2650.97	2666.97	2712.97	2784.01	2813.02	2899.05	2928.06
Day 1; n = 9	Mean	0.0110541	0.0504983	0.0159917	0.187213	0.00610257	0.119057	0.0714598	0.0183542	0.732102	0.13758	0.07291	0.0153452	0.244788	0.0249777	0.816829	0.424587	0.14487	0.0168582	0.129828	0.492942	0.264946	0.26088	0.0184096	0.146522	0.415074	7.6203	0.0202431	0.261234	0.152216	1.41484	0.198895	0.412105	4.55269	44.1829	0.159678	0.695108	0.834184	0.0511305	1.97487	0.127191	1.0802	0.177917	1.12668	0.113132	0.404988	0.341808	0.112192	1.31481
	Stdev	0.00189047	0.0131687	0.00514315	0.0449659	0.00199072	0.020665	0.0183762	0.00331244	0.0924702	0.0263962	0.0136047	0.00490478	0.0589882	0.00403573	0.0847564	0.0537096	0.020373	0.00287661	0.020274	0.0848343	0.0319092	0.0306335	0.00316247	0.0146537	0.0303513	0.351369	0.00333092	0.0253205	0.00931082	0.0321713	0.0397402	0.0173216	0.361429	1.4046	0.0278879	0.0483316	0.0365607	0.0119836	0.0505537	0.011884	0.0454815	0.0271784	0.0575118	0.00715657	0.0282208	0.0299055	0.0112635	0.0850108
	RSD [%]	17.1019	26.0775	32.1614	24.0186	32.621	17.3572	25.7154	18.0474	12.6308	19.186	18.6596	31.963	24.0976	16.1573	10.3763	12.6498	14.063	17.0636	15.616	17.2098	12.0437	11.7424	17.1784	10.0011	7.31227	4.61096	16.4546	9.69265	6.11684	2.27384	19.9805	4.20321	7.9388	3.17906	17.4651	6.9531	4.38281	23.4374	2.55985	9.34345	4.21048	15.2759	5.10452	6.32585	6.96832	8.74921	10.0395	6.46563
Day 2; n = 9	Mean	0.0100437	0.0559769	0.0152072	0.203483	0.00620711	0.125113	0.0765368	0.0220038	0.740118	0.14795	0.0764585	0.0194033	0.233527	0.0282496	0.811541	0.436289	0.151567	0.0220232	0.134696	0.482449	0.274717	0.287834	0.0219147	0.157058	0.457696	7.32541	0.0228771	0.2774	0.164287	1.48179	0.200876	0.48265	4.88967	43.7492	0.16573	0.724428	0.849655	0.0407383	1.96205	0.13892	1.12021	0.162516	1.08216	0.121205	0.415794	0.342809	0.130969	1.45666
	Stdev	0.00173523	0.0109509	0.00374983	0.0309101	0.00174911	0.015112	0.0138317	0.00409394	0.0813187	0.0191654	0.00803338	0.00659034	0.021378	0.00700246	0.0730902	0.0468447	0.0147389	0.00484973	0.0099892	0.0459649	0.0234335	0.0260325	0.00197562	0.014701	0.00955523	0.702172	0.00742132	0.0208073	0.01732	0.0823876	0.0252059	0.0476172	0.139782	2.99472	0.0332428	0.0184143	0.0111405	0.0134826	0.0256531	0.0273313	0.0973506	0.0336665	0.0360403	0.0148649	0.0204028	0.0247269	0.0248325	0.264097
	RSD [%]	17.2769	19.5632	24.6583	15.1905	28.1791	12.0787	18.072	18.6056	10.9873	12.954	10.5068	33.9651	9.1544	24.7878	9.00634	10.7371	9.72429	22.021	7.41609	9.5274	8.53005	9.04426	9.01503	9.36021	2.08768	9.58543	32.4399	7.50084	10.5425	5.56002	12.548	9.8658	2.85873	6.8452	20.0584	2.54191	1.31118	33.0957	1.30746	19.6741	8.69041	20.7158	3.33039	12.2642	4.90696	7.21304	18.9606	18.1303
Day 3; n = 9	Mean	0.00906972	0.0532632	0.0127447	0.212861	0.00494467	0.128668	0.0578406	0.0193099	0.80841	0.153175	0.0808195	0.0138671	0.206869	0.0274796	0.858355	0.459635	0.170134	0.0178315	0.132197	0.455828	0.284723	0.343983	0.0207678	0.155314	0.439663	7.97114	0.0171168	0.275218	0.162307	1.50726	0.169595	0.435031	4.7581	46.0712	0.13871	0.761173	0.844301	0.0425852	1.98543	0.134091	1.04406	0.159538	1.03781	0.112322	0.391092	0.316793	0.106956	1.21223
	Stdev	0.00188369	0.00493723	0.00206607	0.0211305	0.00046768	0.00811187	0.0070972	0.00139515	0.0431546	0.01173	0.00636667	0.00232987	0.0195917	0.00322114	0.0542401	0.0301746	0.0131615	0.00221211	0.00920515	0.0260575	0.0136959	0.0254485	0.00190377	0.00763283	0.0206449	0.373121	0.0036971	0.0135164	0.00457817	0.0585841	0.0213895	0.0117481	0.14282	1.11071	0.0196797	0.033479	0.021153	0.0136469	0.0707003	0.00348771	0.0220033	0.0327756	0.0238282	0.00688427	0.0155595	0.00561891	0.00364292	0.0352947
	RSD [%]	20.769	9.26951	16.2112	9.92691	9.45826	6.30451	12.2703	7.22501	5.33821	7.6579	7.87763	16.8014	9.47058	11.7219	6.31907	6.5649	7.73592	12.4056	6.96319	5.71653	4.81027	7.39817	9.16694	4.91444	4.69561	4.6809	21.5993	4.91114	2.82068	3.88679	12.6121	2.70053	3.00162	2.41086	14.1877	4.39834	2.50538	32.0462	3.56095	2.60101	2.10748	20.544	2.296	6.12907	3.97849	1.77368	3.406	2.91154
Intermediate precision; n = 27	Mean	0.0100568	0.0530276	0.0146031	0.201002	0.00571499	0.124213	0.0679785	0.0197202	0.761817	0.146098	0.076751	0.0159493	0.227984	0.0267945	0.830298	0.440481	0.15584	0.0186548	0.132044	0.476643	0.274801	0.298345	0.02024	0.152637	0.43586	7.66403	0.0198552	0.270795	0.159229	1.46686	0.188902	0.440111	4.72099	44.7413	0.153824	0.727101	0.842158	0.0451444	1.97508	0.132959	1.07839	0.166988	1.08223	0.115101	0.403011	0.333083	0.115565	1.3176
	Stdev	0.00196602	0.0100433	0.00398499	0.0344601	0.00158374	0.0154603	0.0155445	0.00328332	0.0800421	0.0204189	0.0101541	0.00509204	0.0410379	0.00481431	0.0719486	0.0452893	0.0194288	0.00387857	0.0139321	0.058527	0.0247497	0.0451413	0.00277426	0.0129399	0.0279013	0.529481	0.00524934	0.0209089	0.0118464	0.0698412	0.0325088	0.0392996	0.273248	2.09241	0.0283632	0.0453682	0.0258398	0.0133023	0.0526527	0.0161618	0.0646026	0.0309693	0.0556543	0.0101651	0.0235083	0.0248422	0.0173822	0.1734
	RSD [%]	19.5491	18.9397	27.2886	17.1442	27.712	12.4467	22.8668	16.6496	10.5067	13.9762	13.2299	31.9264	18.0003	17.9675	8.66539	10.2818	12.4671	20.7913	10.5511	12.279	9.0064	15.1306	13.7068	8.47754	6.40143	6.90865	26.4382	7.72132	7.43986	4.76128	17.2094	8.92948	5.78794	4.6767	18.4387	6.2396	3.06829	29.466	2.66585	12.1555	5.99066	18.5458	5.14258	8.8315	5.83317	7.45826	15.0411	13.1603
See end of each the row for calculated fucosylation features ----->
[truncated: 28 more columns]

## Sheet: Table S8 - Interday TOF
Supplementary Table S8. Intermediate precision of sample preparation for assay and MALDI-TOF-MS measurements of antennary fucosylated glycans in human TPNG. Relative area (%) are shown as the mean, standard deviation (Stdev) and relative standard deviation (RSD) of sample replicates (n). The orange highlighted cells represents antennary fucosylated glycans. Green highlighted cells represent core …
N-Glycan compositions	Relative area [%]	H5N2	H3N4	H6N2	H3N3E1	H5N3	H4N4	H3N5	H7N2	H4N3E1	H6N3	H5N4	H4N5	H8N2	H5N3E1	H4N4E1	H5N5	H9N2	H6N3E1	H5N4Am1	H5N4E1	H5N5F1	H4N5E1	H10N2	H5N4F1E1	H5N5E1	H5N5E1Ac1	H5N4Am2	H5N4Am1E1	H5N4E2	H5N5F1E1	H6N5E1	H5N4F1Am1E1	H5N5Am1E1	H5N5E2	H6N5Am2	H6N5Am1E1	H5N5F1E2	H6N5E2	H6N5F1Am1E1	H6N5F1E2	H6N5Am2E1	H6N5Am1E2	H6N5E3	H7N6Am1E1	H7N6E2	H6N5F1Am2E1	H6N5F1Am1E2	H7N6F1Am1E1
Monoisotopic mass		1257.42	1339.48	1419.48	1455.52	1460.5	1501.53	1542.56	1581.53	1617.58	1622.55	1663.58	1704.61	1743.58	1779.63	1820.66	1866.66	1905.63	1941.68	1953.69	1982.71	2012.72	2023.73	2067.69	2128.77	2185.79	2227.8	2243.8	2272.82	2301.83	2331.85	2347.84	2418.88	2475.9	2504.91	2608.94	2637.95	2650.97	2666.97	2784.01	2813.02	2928.06	2957.08	2986.09	3003.08	3032.1	3074.12	3103.14	3149.14
Day 1; n = 9	Mean	0.292855	1.03294	0.564082	0.239451	0.0668602	2.40701	0.422938	0.209787	0.401065	0.0695326	1.62952	0.810865	0.309971	0.210455	0.593697	0.38203	0.440919	0.313939	0.571708	10.4628	0.0725131	0.443919	0.0943651	0.174302	2.15992	0.220405	0.546135	5.46233	44.4314	0.343028	0.850106	0.857509	0.155072	1.96849	0.101401	0.830605	0.173978	0.881142	0.230601	0.185484	0.886219	6.6118	2.56665	0.457536	0.180435	0.438991	4.36758	0.128633
	Stdev	0.0352565	0.119885	0.0520644	0.0148623	0.00539559	0.214909	0.0432525	0.0167892	0.0140136	0.00878541	0.12044	0.068771	0.0249049	0.0139742	0.0303431	0.0274085	0.0405935	0.02259	0.0206246	0.375336	0.0112978	0.0262756	0.0115121	0.0140343	0.101565	0.0191641	0.0170477	0.192447	1.41316	0.0355705	0.0484897	0.0237125	0.00999721	0.0711795	0.0129604	0.0297157	0.0227117	0.0390111	0.0121719	0.0183189	0.0488344	0.404052	0.118361	0.0658405	0.0132021	0.0287701	0.275081	0.0123546
	RSD [%]	12.0389	11.6062	9.22995	6.2068	8.06996	8.92849	10.2267	8.00297	3.4941	12.635	7.39115	8.48119	8.03457	6.63999	5.11087	7.17444	9.20655	7.19566	3.60753	3.58732	15.5803	5.91901	12.1996	8.05169	4.70225	8.69492	3.12151	3.52316	3.18054	10.3696	5.70397	2.76528	6.44681	3.61594	12.7813	3.5776	13.0543	4.42733	5.27835	9.87631	5.51043	6.11108	4.61152	14.3902	7.31679	6.55369	6.29826	9.60457
Day 2; n = 9	Mean	0.304669	1.11631	0.57206	0.28921	0.0705302	2.53388	0.44918	0.211927	0.456183	0.0665383	1.68232	0.832484	0.313992	0.213702	0.631856	0.387111	0.433563	0.313367	0.620339	10.7313	0.0775496	0.454794	0.103429	0.174876	2.16278	0.211943	0.563396	5.83318	44.3574	0.365014	0.861626	0.845959	0.165909	1.90473	0.100153	0.813066	0.194203	0.839225	0.220314	0.171931	0.882109	6.30434	2.42474	0.421026	0.156063	0.430269	4.10147	0.119483
	Stdev	0.0281689	0.0843675	0.0537162	0.0271377	0.00762329	0.166741	0.0375852	0.0236388	0.0327612	0.00837847	0.111848	0.0505334	0.0262751	0.0137401	0.0257404	0.0280772	0.0374907	0.0294956	0.0258923	0.306364	0.0103491	0.0236704	0.00615847	0.0128109	0.108429	0.020854	0.0203223	0.149345	1.40752	0.0332702	0.0636441	0.0338105	0.00693597	0.0635184	0.00565695	0.0298727	0.0172736	0.0388752	0.00616275	0.0132098	0.038612	0.233334	0.0905023	0.0238062	0.0115877	0.0228253	0.177687	0.00818864
	RSD [%]	9.24572	7.55771	9.38994	9.38336	10.8085	6.58045	8.36752	11.1542	7.1816	12.592	6.64842	6.0702	8.36809	6.42957	4.07378	7.253	8.64713	9.4125	4.17389	2.85486	13.3452	5.20465	5.95431	7.32573	5.01341	9.83943	3.6071	2.56027	3.17313	9.11478	7.38651	3.99671	4.18059	3.33476	5.64833	3.67408	8.89463	4.63228	2.79725	7.68316	4.37723	3.70116	3.73245	5.65433	7.42503	5.30489	4.33227	6.85339
Day 3; n = 9	Mean	0.279839	1.02402	0.493963	0.260051	0.0654029	2.17965	0.412308	0.192021	0.413355	0.0504701	1.34882	0.689179	0.264645	0.19641	0.562182	0.305695	0.360163	0.248509	0.486931	10.1544	0.0697068	0.401172	0.0953525	0.144457	1.87263	0.238783	0.477717	5.13846	50.7267	0.344795	0.692888	0.729413	0.132635	1.70022	0.0905529	0.688434	0.184324	0.707583	0.180644	0.158175	0.7603	5.78526	1.97325	0.382918	0.131079	0.362034	3.52838	0.101505
	Stdev	0.0177005	0.0492069	0.0282947	0.0189986	0.0056617	0.107029	0.0209834	0.0345442	0.0407602	0.0119734	0.0621088	0.0241972	0.0166437	0.0381928	0.028448	0.0141199	0.0142772	0.012222	0.0304334	0.23551	0.00684535	0.0197078	0.0111363	0.0185565	0.0712811	0.0395854	0.0211335	0.275118	1.34706	0.0213198	0.0571024	0.0307393	0.013779	0.0639698	0.0146696	0.0485061	0.0263919	0.0317912	0.0116312	0.0100946	0.0609486	0.313031	0.0966947	0.0723847	0.0105085	0.0361697	0.293891	0.00627246
	RSD [%]	6.32523	4.80528	5.72809	7.30571	8.65664	4.91036	5.08926	17.9899	9.86081	23.7237	4.60468	3.51101	6.28906	19.4455	5.06028	4.61894	3.96408	4.9181	6.25004	2.31929	9.8202	4.91255	11.6791	12.8457	3.80648	16.578	4.42384	5.3541	2.65553	6.18333	8.24122	4.21426	10.3887	3.76246	16.2	7.04586	14.3182	4.49292	6.43874	6.38194	8.01639	5.41084	4.90028	18.9034	8.0169	9.99072	8.32935	6.17948
Intermediate precision; n = 27	Mean	0.292454	1.05775	0.543369	0.262904	0.0675978	2.37351	0.428142	0.204578	0.423534	0.0621803	1.55355	0.777509	0.296203	0.206856	0.595912	0.358279	0.411549	0.291938	0.55966	10.4495	0.0732565	0.433295	0.0977154	0.164545	2.06511	0.223711	0.529083	5.47799	46.5052	0.350946	0.80154	0.81096	0.151205	1.85781	0.0973689	0.777368	0.184168	0.809317	0.21052	0.171863	0.842876	6.2338	2.32154	0.420493	0.155859	0.410431	3.99914	0.11654
	Stdev	0.0288064	0.0956632	0.056979	0.0289549	0.00644473	0.220434	0.0373515	0.0266179	0.0384899	0.0127363	0.178173	0.0809515	0.0317553	0.0250098	0.0397353	0.0444433	0.0488117	0.0380794	0.0614647	0.38339	0.00987826	0.0325669	0.010379	0.0206552	0.166114	0.0293141	0.042136	0.353847	3.32217	0.0311938	0.0955284	0.0655093	0.0174173	0.132888	0.0123343	0.0736901	0.023144	0.0832001	0.0240967	0.0178152	0.0766745	0.466861	0.276009	0.0639077	0.0234641	0.0452427	0.43232	0.0145456
	RSD [%]	9.84987	9.04399	10.4863	11.0135	9.53394	9.28723	8.7241	13.0111	9.08779	20.4829	11.4688	10.4116	10.7208	12.0904	6.66799	12.4047	11.8605	13.0436	10.9825	3.66897	13.4845	7.5161	10.6217	12.5529	8.04381	13.1036	7.96397	6.45942	7.14364	8.88851	11.9181	8.07799	11.5189	7.15295	12.6676	9.47943	12.5668	10.2803	11.4463	10.3659	9.09677	7.4892	11.889	15.1983	15.0547	11.0232	10.8103	12.4812
See end of each the row for calculated fucosylation features ----->
[truncated: 16 more columns]
